# Supplementary material for: Using passive sensor data to probe associations of social structure with changes in personality: A synthesis of network analysis and machine learning
Source: PLoS One. 2022 Nov 30;17(11):e0277516. doi: 10.1371/journal.pone.0277516 (PMC9710841; doi:10.1371/journal.pone.0277516)
Supplement: S1 File — (XLSX) [file pone.0277516.s001.xlsx]

## Sheet: Dataset
Ego_id	Week	size	n_undirected_ties	N	centralization	density	transitivity	n_subcommunities	diameter	geo_dist	betw_centrality	deg_centrality	closeness_centrality	community_percent_size	size_ego	n_undirected_ties_ego	centralization_ego	density_ego	transitivity_ego	diameter_ego	geo_dist_ego	reach_efficiency_ego	betw_centrality_ego	av_dyadic_redundancy_ego	effective_size_ego	efficiency_ego	constraint_ego	av_similarity_ego	EXTRA_RMSSD	AGREE_RMSSD	CONSC_RMSSD	ESTA_RMSSD	CREA_RMSSD
501	1	207	1326	52	8.19608	0.156109	0.548369	7	4	2.38311	0	0.117647	0.425	0.25	9	21	5.76471	0.428571	0.409091	2	1.57143	1.09286	0.933333	0.466667	5.70756	0.95126	0.363458	1	0.83666	0.570088	0.908295	0.707107	0.74162
502	1	207	1326	52	8.19608	0.156109	0.548369	7	4	2.38311	0	0.0784314	0.408	0.096	7	10	3.80392	0.7	0.642857	2	1.3	1.37162	0.666667	0.833333	2.84333	0.710832	1.15202	1.5	0.327327	0.707107	0.845154	0.422577	0.46291
503	1	207	1326	52	8.19608	0.156109	0.548369	7	4	2.38311	0	0.0588235	0.366906	0.25	5	6	2.86275	0.833333	0.75	2	1.16667	1.0359	0.666667	0.777778	2.70991	0.903304	0.693298	1.33333	1.08972	0.381881	0.73598	0.777282	0.73598
504	1	207	1326	52	8.19608	0.156109	0.548369	7	4	2.38311	0.178392	0.176471	0.463636	0.096	20	45	8.39216	0.444444	0.542169	2	1.55556	1.04196	0.888889	0.975	6.49936	0.722151	0.925166	2.44444	1.08397	0.591608	0.474342	0.353553	0.67082
505	1	207	1326	52	8.19608	0.156109	0.548369	7	4	2.38311	0.130342	0.176471	0.463636	0.096	16	45	8.54902	0.355556	0.355932	2	1.64444	2.07681	0.861111	0.725	7.69367	0.854852	0.456477	1.55556	1.28174	1.26067	0.481812	0.534522	0.767649
506	1	207	1326	52	8.19608	0.156109	0.548369	7	4	2.38311	0.00313725	0.0392157	0.351724	0.096	3	3	1.92157	1	1	1	1	0.759221	1	0	1	0.5	1.9863	1	2.07451	1.80278	1.21008	2.0354	1.54689
507	1	207	1326	52	8.19608	0.156109	0.548369	7	4	2.38311	0	0.0392157	0.389313	0.096	3	3	1.92157	1	1	1	1	1.48469	0	0	1.0102	0.505101	0.990138	1	1.33542	1.12546	0.258199	0.341565	0.408248
508	1	207	1326	52	8.19608	0.156109	0.548369	7	4	2.38311	0.000784314	0.156863	0.383459	0.25	27	36	7.09804	0.75	0.797203	2	1.25	2.96488	0.607143	1	6.30787	0.788484	0.704548	4.75	1.88035	0.755929	0.597614	1.05221	1.14953
509	1	207	1326	52	8.19608	0.156109	0.548369	7	4	2.38311	0.0376471	0.196078	0.439655	0.25	27	55	9.13725	0.490909	0.681818	2	1.50909	2.72709	0.8	0.95	8.17517	0.817517	0.766107	3.4	2.11542	1.31339	0.921954	0.948683	1.56525
510	1	207	1326	52	8.19608	0.156109	0.548369	7	4	2.38311	0	0.137255	0.383459	0.25	22	28	6.27451	0.785714	0.869159	2	1.21429	2.61914	0.285714	0.990476	5.71946	0.817065	0.498978	4.28571	1.44115	0.843527	0.970725	0.970725	0.796628
511	1	207	1326	52	8.19608	0.156109	0.548369	7	4	2.38311	0	0.117647	0.375	0.25	20	21	5.33333	0.952381	0.947368	2	1.04762	2.6112	0	1	5.1975	0.86625	0.40576	4.66667	1.56411	0.566947	1.09381	0.719623	0.876275
512	1	207	1326	52	8.19608	0.156109	0.548369	7	4	2.38311	0	0.137255	0.377778	0.25	24	28	6.19608	0.857143	0.870968	2	1.14286	2.88028	0	1	5.66956	0.809937	0.599237	4.85714	1.20761	1.60728	0.677003	1.06066	0.790569
513	1	207	1326	52	8.19608	0.156109	0.548369	7	4	2.38311	0.403387	0.196078	0.495146	0.25	27	55	9.13725	0.490909	0.72973	2	1.50909	2.11481	0.533333	1	8.21138	0.821138	0.822732	3.4	1.56125	1.42522	0.637377	0.661438	0.790569
514	1	207	1326	52	8.19608	0.156109	0.548369	7	4	2.38311	0.0776471	0.0980392	0.375	0.25	12	15	4.62745	0.8	0.846154	2	1.2	1.48949	0.7	0.98	3.71608	0.743215	1.11095	2.8	0.645497	0.612372	0.408248	0.288675	0.57735
516	1	207	1326	52	8.19608	0.156109	0.548369	7	4	2.38311	0	0.0588235	0.372263	0.327	6	6	2.82353	1	1	1	1	1.34218	0	1	2.47416	0.824721	0.751832	2	1.8345	1.03775	0.843527	0.571772	0.416025
517	1	207	1326	52	8.19608	0.156109	0.548369	7	4	2.38311	0	0.0588235	0.386364	0.327	3	6	2.94118	0.5	0	2	1.5	1	1		3	1	0.503762	0	1.06066	0.612372	0.456435	0.912871	1.13652
518	1	207	1326	52	8.19608	0.156109	0.548369	7	4	2.38311	0.146013	0.0588235	0.372263	0.327	5	6	2.86275	0.833333	0.75	2	1.16667	0.00610501	0.833333	0.777778	1.99918	0.666394	1.34387	1.33333	0.5	0.540062	0.829156	0.75	0.353553
519	1	207	1326	52	8.19608	0.156109	0.548369	7	4	2.38311	0.469522	0.254902	0.554348	0.327	20	91	12.4706	0.21978	0.242424	2	1.78022	1.08564	0.948718	0.518519	11.8754	0.913491	0.571618	1.07692	0.968246	0.5	0.322749	1.13652	0.677003
520	1	207	1326	52	8.19608	0.156109	0.548369	7	4	2.38311	0	0.0980392	0.41129	0.327	11	15	4.66667	0.733333	0.677419	2	1.26667	1.81334	0.3	1	4.44289	0.888579	0.633684	2.4	2.15282	0.83205	0.416025	0.3669	0.796628
521	1	207	1326	52	8.19608	0.156109	0.548369	7	4	2.38311	0.0573091	0.117647	0.418033	0.327	12	21	5.64706	0.571429	0.648649	2	1.42857	1.42727	0.8	0.966667	4.20273	0.700454	0.936678	2	1.80907	0.753778	1.09752	1.88896	2.15849
522	1	207	1326	52	8.19608	0.156109	0.548369	7	4	2.38311	0.0785621	0.137255	0.418033	0.327	14	28	6.58824	0.5	0.545455	2	1.5	2.33621	0.714286	0.714286	5.52274	0.788962	0.800776	2	1.20761	1.01036	1	1.22474	1.03078
523	1	207	1326	52	8.19608	0.156109	0.548369	7	4	2.38311	0	0.0980392	0.377778	0.327	8	15	4.78431	0.533333	0.5	2	1.46667	1.64222	0.8	0.833333	4.45826	0.891652	0.450049	1.2	1.10554	0.408248	1.01379	0.333333	0.745356
524	1	207	1326	52	8.19608	0.156109	0.548369	7	4	2.38311	0.0104071	0.117647	0.447368	0.327	12	21	5.64706	0.571429	0.648649	2	1.42857	2.13938	0.6	0.966667	4.92358	0.820596	0.553464	2	3.14787	1.5667	0.904534	1.63067	2.66714
525	1	207	1326	52	8.19608	0.156109	0.548369	7	4	2.38311	0.249675	0.117647	0.459459	0.327	8	21	5.80392	0.380952	0.3	2	1.61905	0.270677	1	0.777778	5.97209	0.995348	0.910846	0.666667	0.74162	1.0247	1.22474	1.22474	0.223607
526	1	207	1326	52	8.19608	0.156109	0.548369	7	4	2.38311	0.0190476	0.137255	0.392308	0.327	17	28	6.47059	0.607143	0.590164	2	1.39286	2.89938	0.404762	1	5.71599	0.816571	0.4512	2.85714	1.19024	1.20761	1.25	1.36931	1.04083
527	1	207	1326	52	8.19608	0.156109	0.548369	7	4	2.38311	0.110812	0.0980392	0.41129	0.327	8	15	4.78431	0.533333	0.473684	2	1.46667	2.61633	0.8	0.875	2.04034	0.408067	1.04463	1.2	1.43019	1.16775	0.941469	1.57394	1.12815
528	1	207	1326	52	8.19608	0.156109	0.548369	7	4	2.38311	0.0530065	0.137255	0.398438	0.327	16	28	6.5098	0.571429	0.65	2	1.42857	1.56938	0.47619	0.983333	5.60862	0.801231	0.826678	2.57143	1.6525	0.746788	0.746788	0.85485	1.18484
529	1	207	1326	52	8.19608	0.156109	0.548369	7	4	2.38311	0	0.137255	0.398438	0.327	16	28	6.5098	0.571429	0.65	2	1.42857	2.32979	0.52381	0.983333	6.34278	0.906112	0.433177	2.57143	0.6742	0.866025	0.6742	0.753778	0.583874
530	1	207	1326	52	8.19608	0.156109	0.548369	7	4	2.38311	0.107242	0.0980392	0.41129	0.327	7	15	4.82353	0.466667	0.4	2	1.53333	1.01703	0.9	0.777778	3.11276	0.622553	1.46773	0.8	0.645497	0.288675	0.866025	0.288675	1.29099
531	1	207	1326	52	8.19608	0.156109	0.548369	7	4	2.38311	0.0392157	0.137255	0.428571	0.327	11	28	6.70588	0.392857	0.363636	2	1.60714	1.49689	0.714286	0.866667	6.59586	0.942266	0.509957	1.14286	1.68943	1.11803	0.841625	1.02062	1.44338
532	1	207	1326	52	8.19608	0.156109	0.548369	7	4	2.38311	0.0855686	0.215686	0.490385	0.327	22	66	10.3529	0.333333	0.410526	2	1.66667	2.49937	0.836364	0.916667	9.43819	0.858017	0.463593	2	2.38366	1.3484	2.01697	1.48477	1.7581
533	1	207	1326	52	8.19608	0.156109	0.548369	7	4	2.38311	0	0.0980392	0.408	0.038	12	15	4.62745	0.8	0.846154	2	1.2	2.01268	0.4	0.98	3.93408	0.786816	0.755207	2.8	1	0.547723	1.09545	0.524404	0.67082
534	1	207	1326	52	8.19608	0.156109	0.548369	7	4	2.38311	0.119735	0.156863	0.485714	0.038	18	36	7.45098	0.5	0.633803	2	1.5	2.60116	0.75	0.952381	7.67827	0.959784	0.875143	2.5	0.918559	1.06066	0.866025	0.770552	1.34629
535	1	207	1326	52	8.19608	0.156109	0.548369	7	4	2.38311	0.0392157	0.196078	0.421488	0.25	27	55	9.13725	0.490909	0.726562	2	1.50909	2.38331	0.8	1	8.55627	0.855627	0.432602	3.4	1.43614	0.204124	1.04083	0.816497	0.57735
536	1	207	1326	52	8.19608	0.156109	0.548369	7	4	2.38311	0	0.0784314	0.377778	0.25	7	10	3.80392	0.7	0.8	2	1.3	0.922115	0.833333	1	2.88921	0.722303	1.0903	1.5	1.61374	1.02062	1.18145	0.629153	1.29904
537	1	207	1326	52	8.19608	0.156109	0.548369	7	4	2.38311	0	0.137255	0.383459	0.25	17	28	6.47059	0.607143	0.703125	2	1.39286	2.69749	0.285714	0.952381	6.64536	0.949338	0.497582	2.85714	0.64087	0.64087	0.597614	0.654654	0.707107
538	1	207	1326	52	8.19608	0.156109	0.548369	7	4	2.38311	0.111976	0.117647	0.414634	0.25	14	21	5.56863	0.666667	0.78	2	1.33333	2.26062	0.866667	1	3.98142	0.66357	1.42659	2.66667	1.86414	0.474342	1.43178	1.04881	2.20794
539	1	207	1326	52	8.19608	0.156109	0.548369	7	4	2.38311	0.0521064	0.176471	0.451327	0.096	36	45	7.76471	0.8	0.896266	2	1.2	2.61281	0.472222	0.996032	7.66195	0.851328	0.7568	6	1.7097	1.6525	1.24808	0.990338	1
540	1	207	1326	52	8.19608	0.156109	0.548369	7	4	2.38311	0.089268	0.313725	0.481132	0.096	83	136	13.0588	0.610294	0.787631	2	1.38971	3.74294	0.55	1	14.5724	0.910775	0.616816	8.375	0.921954	0.341565	0.428174	0.341565	0.846562
541	1	207	1326	52	8.19608	0.156109	0.548369	7	4	2.38311	0.0718487	0.313725	0.490385	0.077	87	136	12.902	0.639706	0.765677	2	1.36029	6.18118	0.506944	0.999199	14.1333	0.883331	0.534125	8.875	0.658281	0.129099	0.74162	0.365148	1.0328
542	1	207	1326	52	8.19608	0.156109	0.548369	7	4	2.38311	0.0392157	0.215686	0.425	0.115	52	66	9.17647	0.787879	0.910959	2	1.21212	4.16426	0.190909	1	8.76169	0.796518	0.6772	7.45455	0.935414	1.35401	0.629153	1.23322	0.829156
543	1	207	1326	52	8.19608	0.156109	0.548369	7	4	2.38311	0	0.254902	0.432203	0.115	65	91	10.7059	0.714286	0.825503	2	1.28571	6.42163	0.115385	0.997863	11.3204	0.870797	0.619927	8	0.960769	1.1767	1.14354	0.707107	1.1767
544	1	207	1326	52	8.19608	0.156109	0.548369	7	4	2.38311	0.00366013	0.176471	0.401575	0.096	42	45	7.52941	0.933333	0.929712	2	1.06667	2.45547	0.361111	1	7.86478	0.873864	0.567116	7.33333	1.42009	0.763763	0.5	0.223607	1.1619
545	1	207	1326	52	8.19608	0.156109	0.548369	7	4	2.38311	0	0.215686	0.472222	0.115	44	66	9.4902	0.666667	0.854489	2	1.33333	2.90355	0.472727	0.988384	9.03817	0.821652	0.521758	6	0.684653	1.75891	0.770552	1.36931	1.39194
546	1	207	1326	52	8.19608	0.156109	0.548369	7	4	2.38311	0.000838469	0.176471	0.408	0.096	40	45	7.60784	0.888889	0.902098	2	1.11111	2.94274	0.5	1	7.37868	0.819854	0.923243	6.88889	0.941469	0.301511	0.583874	0.522233	0.941469
547	1	207	1326	52	8.19608	0.156109	0.548369	7	4	2.38311	0	0.235294	0.418033	0.077	64	78	9.72549	0.820513	0.85274	2	1.17949	4.40853	0.166667	1	10.2623	0.855188	0.624213	8.66667	1.40153	0.906327	1.0351	0.654654	0.744024
548	1	207	1326	52	8.19608	0.156109	0.548369	7	4	2.38311	0.0392157	0.313725	0.472222	0.077	87	136	12.902	0.639706	0.772475	2	1.36029	7.64442	0.125	0.99375	13.6462	0.852889	0.72057	8.875	1.47902	1.1547	0.595119	0.433013	0.540062
549	1	207	1326	52	8.19608	0.156109	0.548369	7	4	2.38311	0	0.176471	0.395349	0.077	41	45	7.56863	0.911111	0.92	2	1.08889	1.77605	0	1	7.20347	0.800385	0.462597	7.11111	1.32288	0.801784	1.64751	0.377964	1.14174
550	1	207	1326	52	8.19608	0.156109	0.548369	7	4	2.38311	0.0970962	0.235294	0.481132	0.096	51	78	10.2353	0.653846	0.830882	2	1.34615	2.51924	0.401515	0.996753	10.107	0.842247	0.639886	6.5	1.27802	1.87083	1.25831	1.78885	1.01653
551	1	207	1326	52	8.19608	0.156109	0.548369	7	4	2.38311	0.0379851	0.254902	0.425	0.115	73	91	10.3922	0.802198	0.836134	2	1.1978	7.20099	0.153846	1	10.298	0.792151	0.621781	9.23077	0.957427	0.645497	0.774597	1.08012	0.82664
552	1	207	1326	52	8.19608	0.156109	0.548369	7	4	2.38311	0	0.196078	0.459459	0.115	45	55	8.43137	0.818182	0.951841	2	1.18182	2.91001	0.577778	1	7.66284	0.766284	0.603299	7	0.971825	1.63299	0.235702	0.62361	1.05409
553	1	207	1326	52	8.19608	0.156109	0.548369	7	4	2.38311	0.0747862	0.27451	0.481132	0.115	66	105	11.6863	0.628571	0.802326	2	1.37143	2.79349	0.446886	0.97619	12.2389	0.874208	0.517361	7.42857	2.32289	1.1726	1.5	0.841625	1.54785
501	2	166	1225	50	5.46939	0.13551	0.494595	6	6	2.9102	0.00042517	0.0612245	0.289941	0.18	4	6	2.89796	0.666667	0.6	2	1.33333	1.5027	0.666667	0	2.62113	0.873709	0.515965	0.666667	0.891883	0.603023	1.02247	0.639602	0.452267
502	2	166	1225	50	5.46939	0.13551	0.494595	6	6	2.9102	0.0433673	0.0612245	0.326667	0.1	3	6	2.93878	0.5	0	2	1.5	1	1		3	1	0.432099	0	0.288675	0.889757	0.540062	0.866025	0.288675
503	2	166	1225	50	5.46939	0.13551	0.494595	6	6	2.9102	0.039966	0.0816327	0.318182	0.1	8	10	3.7551	0.8	0.789474	2	1.2	1.31755	1	0.958333	2.19128	0.547821	1.34266	2	1.13818	0.941469	0.988571	1.49241	1
504	2	166	1225	50	5.46939	0.13551	0.494595	6	6	2.9102	0.534722	0.163265	0.379845	0.1	18	36	7.42857	0.5	0.58209	2	1.5	1.50719	0.892857	0.9875	5.74576	0.71822	1.18519	2.5	1.20096	0	0.480384	0	0.665062
505	2	166	1225	50	5.46939	0.13551	0.494595	6	6	2.9102	0.0323129	0.122449	0.371212	0.1	11	21	5.67347	0.52381	0.6	2	1.47619	1.65103	0.6	0.638889	4.51115	0.751859	0.705532	1.66667	1.36931	0.46291	0.327327	0.46291	1.07736
506	2	166	1225	50	5.46939	0.13551	0.494595	6	6	2.9102	0.0365646	0.0612245	0.318182	0.18	4	6	2.89796	0.666667	0.6	2	1.33333	0.960317	1	0	2.96757	0.989189	0.938261	0.666667	1.56411	1.80772	1.5	1.51186	1.20268
507	2	166	1225	50	5.46939	0.13551	0.494595	6	6	2.9102	0	0.122449	0.347518	0.1	11	21	5.67347	0.52381	0.545455	2	1.47619	1.4906	0.333333	0.96	5.01674	0.836123	0.765903	1.66667	0	0.258199	0.258199	0.258199	0.258199
509	2	166	1225	50	5.46939	0.13551	0.494595	6	6	2.9102	0	0.0816327	0.29878	0.18	7	10	3.79592	0.7	0.8	2	1.3	1.63167	0.5	1	2.90604	0.72651	0.777318	1.5	0.600925	1.17851	1.97203	0.471405	1.04083
510	2	166	1225	50	5.46939	0.13551	0.494595	6	6	2.9102	0.144558	0.122449	0.404959	0.18	12	21	5.63265	0.571429	0.631579	2	1.42857	2.11878	0.866667	0.98	3.77064	0.62844	0.79835	2	1.25	0.816497	0.692219	1.25831	0.661438
511	2	166	1225	50	5.46939	0.13551	0.494595	6	6	2.9102	0	0.183673	0.382812	0.18	20	45	8.36735	0.444444	0.518519	2	1.55556	1.80382	0.388889	0.933333	7.66078	0.851198	0.440658	2.44444	1.08562	0.668153	0.972846	1.30247	1.06066
512	2	166	1225	50	5.46939	0.13551	0.494595	6	6	2.9102	0.0731293	0.142857	0.365672	0.18	14	28	6.57143	0.5	0.612245	2	1.5	1.06567	0.714286	1	5.96124	0.851605	0.592073	2	1.21008	0.866025	0.744024	0.779194	1.25357
513	2	166	1225	50	5.46939	0.13551	0.494595	6	6	2.9102	0.0141723	0.102041	0.360294	0.18	9	15	4.73469	0.6	0.652174	2	1.4	1.20591	0.9	0.958333	4.10364	0.820727	1.03895	1.6	1.01379	1.11803	0.372678	0.333333	0.881917
514	2	166	1225	50	5.46939	0.13551	0.494595	6	6	2.9102	0	0.0612245	0.374046	0.18	4	6	2.89796	0.666667	0.6	2	1.33333	1.17007	0.666667	0	2.31552	0.771841	0.702471	0.666667	0.626783	0.823754	1.10195	0.681385	1.23924
516	2	166	1225	50	5.46939	0.13551	0.494595	6	6	2.9102	0.00552721	0.122449	0.328859	0.28	16	21	5.46939	0.761905	0.809524	2	1.2381	3.28477	0.533333	0.988889	5.31284	0.885474	0.818057	3.33333	1.79351	0.516398	0.695222	0.447214	0.921954
518	2	166	1225	50	5.46939	0.13551	0.494595	6	6	2.9102	0.00680272	0.0612245	0.278409	0.28	6	6	2.81633	1	1	1	1	1.65306	0.666667	1	1.15443	0.384809	1.23861	2	0.731925	0	0.377964	0.267261	0.5
519	2	166	1225	50	5.46939	0.13551	0.494595	6	6	2.9102	0.0429422	0.183673	0.342657	0.28	27	45	8.08163	0.6	0.65035	2	1.4	2.54532	0.236111	1	7.47344	0.830382	0.558789	4	0.612372	0.841625	0.288675	0.353553	0.353553
520	2	166	1225	50	5.46939	0.13551	0.494595	6	6	2.9102	0.0280612	0.102041	0.308176	0.28	11	15	4.65306	0.733333	0.882353	2	1.26667	2.64086	0.4	1	3.73802	0.747603	0.788497	2.4	1.36579	0.877058	1	0.707107	0.650444
521	2	166	1225	50	5.46939	0.13551	0.494595	6	6	2.9102	0.0408163	0.122449	0.371212	0.28	11	21	5.67347	0.52381	0.5625	2	1.47619	1.50026	0.6	0.933333	5.29739	0.882899	0.427889	1.66667	1.43925	0.779194	1.26773	1.14174	1.39514
522	2	166	1225	50	5.46939	0.13551	0.494595	6	6	2.9102	0.381094	0.163265	0.404959	0.28	19	36	7.38776	0.527778	0.686747	2	1.47222	2.76548	0.464286	1	6.33122	0.791403	0.725163	2.75	0.75	0.467707	0.770552	1.03078	0.353553
523	2	166	1225	50	5.46939	0.13551	0.494595	6	6	2.9102	0.123016	0.244898	0.362963	0.28	35	78	10.8163	0.448718	0.560606	2	1.55128	2.75053	0.371212	0.994444	10.6295	0.885791	0.475911	3.83333	1.42522	1.52069	1.03078	0.728869	1.31101
524	2	166	1225	50	5.46939	0.13551	0.494595	6	6	2.9102	0	0.0816327	0.340278	0.28	4	10	3.91837	0.4	0	2	1.6	1	1		4	1	0.363999	0	1.96396	1.60357	0	1.38873	1.60357
525	2	166	1225	50	5.46939	0.13551	0.494595	6	6	2.9102	0	0.102041	0.326667	0.18	10	15	4.69388	0.666667	0.692308	2	1.33333	1.88599	0	0.933333	4.04626	0.809253	0.932078	2	1.33073	0.677003	1.63299	1.42156	1.31498
526	2	166	1225	50	5.46939	0.13551	0.494595	6	6	2.9102	0.0973639	0.163265	0.352518	0.28	22	36	7.26531	0.611111	0.714286	2	1.38889	2.01426	0.857143	1	7.38978	0.923723	0.593809	3.5	0.353553	0.707107	0.707107	0	0
527	2	166	1225	50	5.46939	0.13551	0.494595	6	6	2.9102	0.0085034	0.0408163	0.269231	0.28	3	3	1.91837	1	1	1	1	1.07143	1	0	1	0.5	1.47605	1	0.645497	2.32737	0	0.288675	0.57735
528	2	166	1225	50	5.46939	0.13551	0.494595	6	6	2.9102	0.29521	0.122449	0.342657	0.28	12	21	5.63265	0.571429	0.648649	2	1.42857	0.867139	1	1	5.41985	0.903308	0.49298	2	1.47902	1.12731	1.25	0.478714	1.10868
529	2	166	1225	50	5.46939	0.13551	0.494595	6	6	2.9102	0.0854592	0.102041	0.418803	0.28	5	15	4.89796	0.333333	0	2	1.66667	1	1		5	1	0.47726	0	0.540062	0.957427	0.612372	0.889757	0.935414
530	2	166	1225	50	5.46939	0.13551	0.494595	6	6	2.9102	0	0.102041	0.302469	0.28	9	15	4.73469	0.6	0.652174	2	1.4	1.33636	0.7	0.958333	4.57991	0.915982	0.493143	1.6	0.889757	0.433013	1.08972	0.57735	0.901388
531	2	166	1225	50	5.46939	0.13551	0.494595	6	6	2.9102	0.0408163	0.122449	0.34507	0.18	12	21	5.63265	0.571429	0.631579	2	1.42857	1.49243	0.6	0.98	5.07712	0.846187	0.492034	2	2.61247	1.72482	0.316228	1.22474	2.3927
532	2	166	1225	50	5.46939	0.13551	0.494595	6	6	2.9102	0.0681689	0.122449	0.35	0.28	14	21	5.55102	0.666667	0.78	2	1.33333	2.5057	0.7	1	5.25902	0.876503	0.790421	2.66667	2.00624	1.40535	2.11542	0.908295	1.06066
533	2	166	1225	50	5.46939	0.13551	0.494595	6	6	2.9102	0.014881	0.122449	0.314103	0.12	17	21	5.42857	0.809524	0.887324	2	1.19048	2.72245	0.0666667	0.988889	4.88796	0.814661	0.745787	3.66667	0.471405	0.57735	0.866025	0.816497	0.816497
534	2	166	1225	50	5.46939	0.13551	0.494595	6	6	2.9102	0	0.102041	0.252577	0.12	15	15	4.4898	1	1	1	1	2.61688	0	1	3.6794	0.73588	0.834185	4	0.970725	0.746788	1.04697	0.518875	0.5
535	2	166	1225	50	5.46939	0.13551	0.494595	6	6	2.9102	0	0.102041	0.252577	0.12	15	15	4.4898	1	1	1	1	2.13804	0	1	3.95911	0.791822	0.689301	4	1.70608	0.668153	0.744024	0.845154	1.72171
536	2	166	1225	50	5.46939	0.13551	0.494595	6	6	2.9102	0.0403912	0.102041	0.252577	0.12	15	15	4.4898	1	1	1	1	1.3903	0.3	1	3.78279	0.756559	1.03028	4	1.46487	1.02062	0.456435	1.07044	1.11803
537	2	166	1225	50	5.46939	0.13551	0.494595	6	6	2.9102	0	0.102041	0.252577	0.12	15	15	4.4898	1	1	1	1	3.40252	0	1	4.3772	0.87544	0.613818	4	1.14018	0.516398	0.695222	0.591608	0.921954
538	2	166	1225	50	5.46939	0.13551	0.494595	6	6	2.9102	0.139456	0.142857	0.326667	0.12	19	28	6.36735	0.678571	0.825	2	1.32143	2.50855	0.666667	0.952381	5.65669	0.808099	1.1784	3.42857	1.77281	1	0.681385	1.00889	1.18773
539	2	166	1225	50	5.46939	0.13551	0.494595	6	6	2.9102	0	0.102041	0.34507	0.18	11	15	4.65306	0.733333	0.882353	2	1.26667	1.6833	0.4	1	4.00872	0.801744	0.871995	2.4	1.57321	1.91703	1.43178	1.57321	1.65076
540	2	166	1225	50	5.46939	0.13551	0.494595	6	6	2.9102	0	0.244898	0.415254	0.18	43	78	10.4898	0.551282	0.66899	2	1.44872	2.98717	0.318182	0.995671	10.342	0.861833	0.31231	5.16667	0.612372	0.57735	0.692219	0.204124	0.520416
541	2	166	1225	50	5.46939	0.13551	0.494595	6	6	2.9102	0.11182	0.22449	0.4375	0.18	38	66	9.67347	0.575758	0.728033	2	1.42424	3.31963	0.181818	1	8.45653	0.768776	0.709496	4.90909	0.668153	0.755929	0.400892	0.823754	1.27475
542	2	166	1225	50	5.46939	0.13551	0.494595	6	6	2.9102	0.187075	0.22449	0.418803	0.14	37	66	9.71429	0.560606	0.676991	2	1.43939	2.9621	0.445455	0.969697	8.40498	0.764089	0.492608	4.72727	1.22474	0.916125	0.719623	0.801784	0.755929
543	2	166	1225	50	5.46939	0.13551	0.494595	6	6	2.9102	0.0257937	0.22449	0.422414	0.14	41	66	9.55102	0.621212	0.714286	2	1.37879	4.06756	0.181818	1	9.52087	0.865534	0.536244	5.45455	1.36168	0.889757	0.5	1.04083	1.07044
544	2	166	1225	50	5.46939	0.13551	0.494595	6	6	2.9102	0.0649093	0.163265	0.376923	0.18	28	36	7.02041	0.777778	0.789474	2	1.22222	4.17864	0.25	1	6.57052	0.821316	0.552715	5	1.07417	0.310087	0.635489	0.27735	1.24808
545	2	166	1225	50	5.46939	0.13551	0.494595	6	6	2.9102	0.118197	0.204082	0.388889	0.14	32	55	8.89796	0.581818	0.705882	2	1.41818	1.94146	0.377778	1	8.02495	0.802495	0.505053	4.4	1.04583	1.10397	0.810093	1.40312	0.847791
546	2	166	1225	50	5.46939	0.13551	0.494595	6	6	2.9102	0.47534	0.183673	0.466667	0.18	21	45	8.32653	0.466667	0.619565	2	1.53333	1.58815	0.888889	1	6.82897	0.758774	0.746267	2.66667	0.5	0.408248	0.288675	0.353553	0.433013
547	2	166	1225	50	5.46939	0.13551	0.494595	6	6	2.9102	0	0.204082	0.379845	0.18	35	55	8.77551	0.636364	0.705882	2	1.36364	2.41227	0.466667	1	8.09097	0.809097	0.582891	5	1.36515	1.7386	0.965307	1.20605	1.066
548	2	166	1225	50	5.46939	0.13551	0.494595	6	6	2.9102	0.346372	0.244898	0.395161	0.14	46	78	10.3673	0.589744	0.695238	2	1.41026	4.35975	0.666667	0.991667	10.1312	0.844263	0.504638	5.66667	1.0113	1.17744	0.522233	0.150756	1.12815
549	2	166	1225	50	5.46939	0.13551	0.494595	6	6	2.9102	0.0907029	0.163265	0.379845	0.18	27	36	7.06122	0.75	0.770833	2	1.25	2.44311	0.720238	1	6.58378	0.822972	0.645225	4.75	1.05529	0.452267	1.11803	0.213201	0.797724
550	2	166	1225	50	5.46939	0.13551	0.494595	6	6	2.9102	0	0.163265	0.379845	0.18	23	36	7.22449	0.638889	0.75	2	1.36111	2.79036	0.642857	1	6.51716	0.814645	0.473244	3.75	1.05612	0.877058	1.86052	2.48069	1.01905
551	2	166	1225	50	5.46939	0.13551	0.494595	6	6	2.9102	0.187075	0.163265	0.382812	0.14	28	36	7.02041	0.777778	0.807692	2	1.22222	5.60388	0.75	1	5.29897	0.662371	0.929049	5	1.33333	1.48137	0.912871	1.20185	0.781736
552	2	166	1225	50	5.46939	0.13551	0.494595	6	6	2.9102	0.487954	0.183673	0.426087	0.14	26	45	8.12245	0.577778	0.666667	2	1.42222	3.0353	0.694444	0.996032	5.65058	0.627842	1.03258	3.77778	0.897527	0.986013	0	1.05409	1.46249
553	2	166	1225	50	5.46939	0.13551	0.494595	6	6	2.9102	0	0.0816327	0.324503	0.14	8	10	3.7551	0.8	0.789474	2	1.2	2.08992	0.5	0.958333	1.42145	0.355362	1.32771	2	1.1547	0.763763	1.22474	0.763763	0.5
501	3	173	1225	50	9.26531	0.141224	0.50751	7	5	2.56653	0	0.122449	0.385827	0.2	14	21	5.55102	0.666667	0.765957	2	1.33333	1.7022	0.133333	0.944444	4.89648	0.81608	0.470642	2.66667	1.21543	0.426401	0.3371	0.825723	1.0113
502	3	173	1225	50	9.26531	0.141224	0.50751	7	5	2.56653	0.0391156	0.0816327	0.355072	0.2	10	10	3.67347	1	1	1	1	1.59933	0.333333	1	2.72867	0.682168	0.980886	3	1.16667	0.971825	0.833333	1.50923	0.849837
503	3	173	1225	50	9.26531	0.141224	0.50751	7	5	2.56653	0	0.122449	0.379845	0.2	14	21	5.55102	0.666667	0.78	2	1.33333	1.69728	0.333333	1	5.46567	0.910945	0.444587	2.66667	1.53433	0.989529	1.07044	0.721688	1.44338
504	3	173	1225	50	9.26531	0.141224	0.50751	7	5	2.56653	0.0408163	0.102041	0.379845	0.2	9	15	4.73469	0.6	0.652174	2	1.4	1.23407	0.4	0.958333	4.48075	0.896149	0.656792	1.6	1.19659	0	0.452267	0.301511	0.690849
505	3	173	1225	50	9.26531	0.141224	0.50751	7	5	2.56653	0	0.142857	0.398374	0.2	17	28	6.44898	0.607143	0.671642	2	1.39286	1.95457	0.0952381	0.97619	6.10651	0.872358	0.472691	2.85714	0.447214	0.689202	0.547723	0.387298	0.894427
506	3	173	1225	50	9.26531	0.141224	0.50751	7	5	2.56653	0	0.0204082	0.276836	0.2	1	1	0.979592	1	0	1	1	1	0		1	1	1	0	2.60837	0.906327	1.09381	1.37581	1.2956
507	3	173	1225	50	9.26531	0.141224	0.50751	7	5	2.56653	0.198271	0.204082	0.49	0.2	23	55	9.26531	0.418182	0.54	2	1.58182	2.79414	0.866667	0.943333	7.73316	0.773316	0.765895	2.6	0	0	0	0	0
508	3	173	1225	50	9.26531	0.141224	0.50751	7	5	2.56653	0	0.122449	0.379845	0.16	16	21	5.46939	0.761905	0.923077	2	1.2381	2.70404	0.333333	1	4.20813	0.701354	0.631658	3.33333	0.816497	1.16369	0.841625	1.11803	0.629153
509	3	173	1225	50	9.26531	0.141224	0.50751	7	5	2.56653	0.107497	0.183673	0.411765	0.16	26	45	8.12245	0.577778	0.685039	2	1.42222	2.18694	0.777778	0.994709	7.73069	0.858966	0.551437	3.77778	3.47131	1.48324	1.2145	0.987421	2.14476
510	3	173	1225	50	9.26531	0.141224	0.50751	7	5	2.56653	0	0.163265	0.388889	0.16	21	36	7.30612	0.583333	0.734043	2	1.41667	2.39101	0.464286	0.952381	6.38382	0.797977	0.746468	3.25	1.49443	0.763763	1.47196	0.957427	1.63809
511	3	173	1225	50	9.26531	0.141224	0.50751	7	5	2.56653	0	0.142857	0.433628	0.16	20	28	6.32653	0.714286	0.818182	2	1.28571	2.96656	0.285714	0.97619	5.90909	0.844155	0.679177	3.71429	1.50693	0.433013	1	0.912871	0.829156
512	3	173	1225	50	9.26531	0.141224	0.50751	7	5	2.56653	0	0.122449	0.371212	0.16	18	21	5.38776	0.857143	0.884615	2	1.14286	3.12304	0	1	5.03165	0.838608	0.592299	4	0.94054	0.990338	0.5	0.909353	0.665062
513	3	173	1225	50	9.26531	0.141224	0.50751	7	5	2.56653	0.081165	0.122449	0.385827	0.16	16	21	5.46939	0.761905	0.923077	2	1.2381	1.87532	0.533333	1	4.35123	0.725205	1.03147	3.33333	1.20185	0.881917	0.645497	0.866025	0.799305
516	3	173	1225	50	9.26531	0.141224	0.50751	7	5	2.56653	0.0119048	0.142857	0.395161	0.16	19	28	6.36735	0.678571	0.675	2	1.32143	2.5036	0.285714	1	5.90459	0.843512	0.742055	3.42857	1.96606	0.784465	1.15192	0.459933	0.866025
517	3	173	1225	50	9.26531	0.141224	0.50751	7	5	2.56653	0.199731	0.163265	0.466667	0.2	18	36	7.42857	0.5	0.608108	2	1.5	1.91378	0.910714	1	7.83424	0.97928	0.568258	2.5	1.34297	0.916125	0.755929	1.30247	1.10195
518	3	173	1225	50	9.26531	0.141224	0.50751	7	5	2.56653	0.0608277	0.0408163	0.331081	0.16	3	3	1.91837	1	1	1	1	0.75	0.5	0	1	0.5	1.38889	1	1.26131	0	0.150756	0.301511	0.583874
519	3	173	1225	50	9.26531	0.141224	0.50751	7	5	2.56653	0.00651927	0.122449	0.408333	0.16	13	21	5.59184	0.619048	0.681818	2	1.38095	3.59065	0.4	1	4.97212	0.828687	0.984177	2.33333	1.79208	1.25576	0.518875	1.69842	1.07417
520	3	173	1225	50	9.26531	0.141224	0.50751	7	5	2.56653	0	0.122449	0.371212	0.16	14	21	5.55102	0.666667	0.673469	2	1.33333	2.52641	0	0.988889	4.6428	0.7738	0.621544	2.66667	1.45057	0	1.04083	0.204124	0.661438
521	3	173	1225	50	9.26531	0.141224	0.50751	7	5	2.56653	0.0419785	0.142857	0.404959	0.2	12	28	6.65306	0.428571	0.538462	2	1.57143	1.62946	0.738095	1	6.62619	0.946599	0.437802	1.42857	0.953463	0.768706	0.941469	0.953463	1
522	3	173	1225	50	9.26531	0.141224	0.50751	7	5	2.56653	0.121372	0.122449	0.392	0.16	12	21	5.63265	0.571429	0.631579	2	1.42857	1.47838	0.6	0.98	5.686	0.947667	0.572036	2	0.829156	0.5	0.57735	0.353553	0.540062
523	3	173	1225	50	9.26531	0.141224	0.50751	7	5	2.56653	0.254379	0.244898	0.462264	0.16	31	78	10.9796	0.397436	0.503106	2	1.60256	3.23899	0.689394	0.825	9.88451	0.823709	0.736525	3.16667	0.689202	0.724569	1.03682	0.316228	1
524	3	173	1225	50	9.26531	0.141224	0.50751	7	5	2.56653	0	0.0408163	0.337931	0.08	2	3	1.95918	0.666667	0	2	1.33333	1	1		2	1	0.630154	0	3.3541	0.67082	0.67082	0.67082	3.10644
525	3	173	1225	50	9.26531	0.141224	0.50751	7	5	2.56653	0.214909	0.204082	0.485149	0.08	18	55	9.46939	0.327273	0.405405	2	1.67273	1.76195	0.911111	0.952381	9.42593	0.942593	0.388158	1.6	2.14643	1.21008	0.896421	1.58678	2.0354
526	3	173	1225	50	9.26531	0.141224	0.50751	7	5	2.56653	0.0819019	0.122449	0.418803	0.16	11	21	5.67347	0.52381	0.636364	2	1.47619	1.15548	0.8	1	4.831	0.805167	1.57272	1.66667	1.91796	1.43303	1.11803	0.823754	1.60357
527	3	173	1225	50	9.26531	0.141224	0.50751	7	5	2.56653	0	0.0408163	0.360294	0.16	2	3	1.95918	0.666667	0	2	1.33333	1	1		2	1	0.847222	0	0	0.707107	0.353553	0.353553	0.353553
528	3	173	1225	50	9.26531	0.141224	0.50751	7	5	2.56653	0	0.0204082	0.328859	0.08	1	1	0.979592	1	0	1	1	1	0		1	1	1	0	1.1547	0.288675	0.978945	0.5	0.57735
529	3	173	1225	50	9.26531	0.141224	0.50751	7	5	2.56653	0	0.0408163	0.308176	0.2	2	3	1.95918	0.666667	0	2	1.33333	1	1		2	1	0.625	0	0.540062	0.790569	0.288675	0.645497	0.73598
530	3	173	1225	50	9.26531	0.141224	0.50751	7	5	2.56653	0	0.0816327	0.352518	0.16	7	10	3.79592	0.7	0.642857	2	1.3	0.938572	0.833333	0.833333	3.00088	0.750221	0.816365	1.5	0.790569	0.353553	0.433013	0.433013	0.559017
531	3	173	1225	50	9.26531	0.141224	0.50751	7	5	2.56653	0.106207	0.122449	0.401639	0.08	11	21	5.67347	0.52381	0.5625	2	1.47619	1.73622	0.8	0.933333	5.86144	0.976907	0.937531	1.66667	1.22474	1.20416	0.5	0.387298	1.18322
532	3	173	1225	50	9.26531	0.141224	0.50751	7	5	2.56653	0.00736962	0.163265	0.418803	0.16	16	36	7.5102	0.444444	0.545455	2	1.55556	1.31999	0.607143	1	7.61934	0.952418	0.425519	2	1.31559	1.99036	2.2188	1.78131	0.909353
533	3	173	1225	50	9.26531	0.141224	0.50751	7	5	2.56653	0.0325964	0.122449	0.337931	0.12	16	21	5.46939	0.761905	0.923077	2	1.2381	1.73469	0.333333	1	4.65078	0.775129	0.609012	3.33333	0.759555	0.5547	0.733799	0.571772	1.1685
534	3	173	1225	50	9.26531	0.141224	0.50751	7	5	2.56653	0.0115505	0.102041	0.29697	0.12	15	15	4.4898	1	1	1	1	3.65363	0.4	1	2.86738	0.573475	0.995018	4	1.03353	0.522233	0.301511	0.6742	0.369274
535	3	173	1225	50	9.26531	0.141224	0.50751	7	5	2.56653	0.0447846	0.102041	0.29697	0.12	15	15	4.4898	1	1	1	1	2.54645	0.45	1	4.09859	0.819717	0.495673	4	1.76505	0	1.04697	0.733799	1.61722
536	3	173	1225	50	9.26531	0.141224	0.50751	7	5	2.56653	0	0.102041	0.29697	0.12	15	15	4.4898	1	1	1	1	2.62062	0	1	2.91609	0.583218	0.933236	4	1.20761	0	0.456435	0.353553	0.5
537	3	173	1225	50	9.26531	0.141224	0.50751	7	5	2.56653	0.120465	0.122449	0.395161	0.12	16	21	5.46939	0.761905	0.923077	2	1.2381	1.55601	0.5	1	4.6488	0.774801	0.762986	3.33333	0.767649	0.327327	0.377964	0.779194	1.11002
538	3	173	1225	50	9.26531	0.141224	0.50751	7	5	2.56653	0.0180697	0.102041	0.29697	0.12	15	15	4.4898	1	1	1	1	1.39935	0.6	1	3.62075	0.72415	0.903519	4	2.29624	0.722999	0.738549	0.811844	1.76455
539	3	173	1225	50	9.26531	0.141224	0.50751	7	5	2.56653	0.0479025	0.142857	0.453704	0.08	14	28	6.57143	0.5	0.66	2	1.5	0.62114	0.52381	0.98	5.54768	0.792525	1.12421	2	1.51186	1.41421	0.906327	1.63663	1.10195
540	3	173	1225	50	9.26531	0.141224	0.50751	7	5	2.56653	0.297789	0.326531	0.569767	0.2	56	136	14.0408	0.411765	0.633028	2	1.58824	3.12051	0.533333	0.97619	13.8481	0.865503	0.480804	5	0.5	0.288675	0.677003	0.288675	0.456435
541	3	173	1225	50	9.26531	0.141224	0.50751	7	5	2.56653	0.187854	0.244898	0.453704	0.2	55	78	10	0.705128	0.762014	2	1.29487	4.88368	0.477273	1	9.56139	0.796783	0.6333	7.16667	1.30826	0.604471	0.339683	0.310087	0.950708
542	3	173	1225	50	9.26531	0.141224	0.50751	7	5	2.56653	0	0.183673	0.418803	0.2	36	45	7.71429	0.8	0.814655	2	1.2	2.25187	0	1	7.75245	0.861383	0.52834	6	0.707107	1.29422	0.524404	0.894427	0.65192
543	3	173	1225	50	9.26531	0.141224	0.50751	7	5	2.56653	0	0.183673	0.429825	0.2	40	45	7.55102	0.888889	0.879859	2	1.11111	3.24741	0	1	7.23001	0.803334	0.495629	6.88889	1.2145	1.34164	0.974679	1.30384	1.23491
544	3	173	1225	50	9.26531	0.141224	0.50751	7	5	2.56653	0.459637	0.265306	0.494949	0.08	48	91	11.3061	0.527473	0.692308	2	1.47253	4.82132	0.891026	0.998485	11.5289	0.886835	0.869361	5.38462	1.7224	1.36626	1.67829	1.11803	0.974679
545	3	173	1225	50	9.26531	0.141224	0.50751	7	5	2.56653	0.102608	0.22449	0.494949	0.2	39	66	9.63265	0.590909	0.794466	2	1.40909	2.28628	0.372727	0.969697	9.35	0.85	0.547359	5.09091	1.54422	1.76505	0.866025	1.42775	1.02844
547	3	173	1225	50	9.26531	0.141224	0.50751	7	5	2.56653	0.0408163	0.142857	0.418803	0.2	19	28	6.36735	0.678571	0.795181	2	1.32143	1.21309	0.52381	1	5.98775	0.855392	0.551414	3.42857	0.416025	0.392232	0.339683	0.196116	0.480384
548	3	173	1225	50	9.26531	0.141224	0.50751	7	5	2.56653	0.0700113	0.22449	0.457944	0.2	46	66	9.34694	0.69697	0.813411	2	1.30303	2.48914	0.181818	1	8.91354	0.810322	0.64202	6.36364	1.16775	1.72548	0.917011	1.28806	0.476731
549	3	173	1225	50	9.26531	0.141224	0.50751	7	5	2.56653	0.164895	0.204082	0.449541	0.08	36	55	8.73469	0.654545	0.805195	2	1.34545	1.45963	0.533333	1	8.81264	0.881264	0.785644	5.2	1.03078	0.353553	0.25	0	0.790569
550	3	173	1225	50	9.26531	0.141224	0.50751	7	5	2.56653	0	0.122449	0.401639	0.08	18	21	5.38776	0.857143	0.857143	2	1.14286	2.24936	0	1	4.66798	0.777997	0.763266	4	1.04881	0.730297	0.60553	1.23153	1.0247
551	3	173	1225	50	9.26531	0.141224	0.50751	7	5	2.56653	0	0.204082	0.441441	0.2	41	55	8.53061	0.745455	0.795053	2	1.25455	3.68315	0.2	1	7.77914	0.777914	0.632552	6.2	1.32961	1.52947	1.3496	1.66369	1.11803
552	3	173	1225	50	9.26531	0.141224	0.50751	7	5	2.56653	0.0042517	0.142857	0.411765	0.2	18	28	6.40816	0.642857	0.863014	2	1.35714	1.43664	0.571429	0.714286	5.74384	0.820549	0.619536	3.14286	1.0155	0.612372	0.637377	0.770552	1.03078
553	3	173	1225	50	9.26531	0.141224	0.50751	7	5	2.56653	0.018424	0.204082	0.453704	0.2	33	55	8.85714	0.6	0.794118	2	1.4	3.3152	0.444444	1	8.40656	0.840656	0.718166	4.6	1.63299	1.22474	0.288675	1.1547	0.645497
501	4	164	1326	52	7.84314	0.12368	0.52821	7	7	3.25792	0	0.0588235	0.272727	0.135	6	6	2.82353	1	1	1	1	0.912821	0	1	2.05762	0.685873	0.917163	2	1.28695	0.707107	1.47902	0.810093	1.42522
502	4	164	1326	52	7.84314	0.12368	0.52821	7	7	3.25792	0.104314	0.137255	0.361702	0.135	15	28	6.54902	0.535714	0.611111	2	1.46429	2.4392	0.666667	0.983333	4.7613	0.680185	0.826902	2.28571	1.3484	0.426401	0.603023	0.398862	0.603023
503	4	164	1326	52	7.84314	0.12368	0.52821	7	7	3.25792	0.0384314	0.0980392	0.277174	0.135	12	15	4.62745	0.8	0.789474	2	1.2	1.53021	0.8	1	3.98924	0.797848	0.69205	2.8	1.20416	1.07238	1.14018	1.46629	0.67082
504	4	164	1326	52	7.84314	0.12368	0.52821	7	7	3.25792	0.0392157	0.0980392	0.272727	0.135	10	15	4.70588	0.666667	0.75	2	1.33333	1.57536	0.7	1	3.29117	0.658234	1.06707	2	0.707107	0.833333	1.29099	1.16667	1.35401
505	4	164	1326	52	7.84314	0.12368	0.52821	7	7	3.25792	0	0.117647	0.278689	0.135	16	21	5.4902	0.761905	0.75	2	1.2381	2.24875	0	1	4.35959	0.726599	0.72829	3.33333	1.44338	0	0.235702	0.166667	0.726483
506	4	164	1326	52	7.84314	0.12368	0.52821	7	7	3.25792	0	0.0784314	0.275676	0.135	9	10	3.72549	0.9	0.875	2	1.1	1.43704	0.666667	1	2.37227	0.593068	0.996964	2.5	1.04369	0.353553	0.353553	0.377964	0.755929
507	4	164	1326	52	7.84314	0.12368	0.52821	7	7	3.25792	0.0760784	0.117647	0.335526	0.135	15	21	5.52941	0.714286	0.722222	2	1.28571	2.39575	0.533333	0.983333	4.16317	0.693862	0.552281	3	2.12132	0.707107	0.796628	1.42775	1.1007
508	4	164	1326	52	7.84314	0.12368	0.52821	7	7	3.25792	0.147451	0.117647	0.293103	0.135	17	21	5.45098	0.809524	0.826087	2	1.19048	3.46113	0.466667	1	4.07768	0.679614	0.668203	3.66667	0.204124	0	0	0	0
509	4	164	1326	52	7.84314	0.12368	0.52821	7	7	3.25792	0.247843	0.117647	0.372263	0.135	15	21	5.52941	0.714286	0.763636	2	1.28571	3.05518	0.266667	0.983333	4.086	0.681	1.12736	3	1.06518	0.83205	1.9115	1.20096	1.07417
510	4	164	1326	52	7.84314	0.12368	0.52821	7	7	3.25792	0.106667	0.0980392	0.298246	0.135	11	15	4.66667	0.733333	0.882353	2	1.26667	0.93911	0.8	1	4.18068	0.836135	0.718337	2.4	2.65623	1.13039	1.53659	1.23603	1.96497
511	4	164	1326	52	7.84314	0.12368	0.52821	7	7	3.25792	0.192941	0.117647	0.293103	0.135	17	21	5.45098	0.809524	0.826087	2	1.19048	3.05432	0.4	1	4.82929	0.804882	0.435035	3.66667	1.48885	1.28452	1.97484	1	1.05672
512	4	164	1326	52	7.84314	0.12368	0.52821	7	7	3.25792	0.108235	0.117647	0.3	0.135	15	21	5.52941	0.714286	0.842105	2	1.28571	1.8967	0.333333	1	4.47381	0.745635	0.682543	3	1.21792	0.591608	0.875595	0.82664	0.948683
513	4	164	1326	52	7.84314	0.12368	0.52821	7	7	3.25792	0.219608	0.117647	0.375	0.135	16	21	5.4902	0.761905	0.822581	2	1.2381	2.27284	0.266667	0.983333	4.94229	0.823715	0.750508	3.33333	1	0.603023	0.621582	0.603023	0.564076
514	4	164	1326	52	7.84314	0.12368	0.52821	7	7	3.25792	0.167843	0.0588235	0.278689	0.135	6	6	2.82353	1	1	1	1	1.10427	0.666667	1	2.24935	0.749784	1.73958	2	0.645497	1.3994	0.889757	0.353553	0.841625
516	4	164	1326	52	7.84314	0.12368	0.52821	7	7	3.25792	0	0.117647	0.310976	0.173	13	21	5.60784	0.619048	0.658537	2	1.38095	1.06457	0.333333	0.944444	4.62947	0.771578	1.13057	2.33333	0.935414	0.612372	0.478714	0.408248	0.978945
517	4	164	1326	52	7.84314	0.12368	0.52821	7	7	3.25792	0.0206536	0.0588235	0.3	0.135	4	6	2.90196	0.666667	0.6	2	1.33333	0.758772	1	0	2.07143	0.690476	1.62145	0.666667	1.2956	0.550973	1	0.626783	0.654654
518	4	164	1326	52	7.84314	0.12368	0.52821	7	7	3.25792	0	0.0392157	0.283333	0.173	3	3	1.92157	1	1	1	1	0.88	1	0	1	0.5	1.83764	1	1.29099	0.600925	0.986013	0.912871	1.22474
519	4	164	1326	52	7.84314	0.12368	0.52821	7	7	3.25792	0.0048366	0.0784314	0.346939	0.173	8	10	3.76471	0.8	0.789474	2	1.2	1.31304	0.5	0.958333	2.11774	0.529435	1.34483	2	1.27475	0.223607	0.316228	0.67082	0.524404
520	4	164	1326	52	7.84314	0.12368	0.52821	7	7	3.25792	0.402614	0.156863	0.359155	0.173	15	36	7.56863	0.416667	0.45283	2	1.58333	1.78242	0.75	0.914286	6.33844	0.792306	0.594851	1.75	1.1619	0.908295	0	0.387298	0.83666
521	4	164	1326	52	7.84314	0.12368	0.52821	7	7	3.25792	0.308889	0.156863	0.395349	0.135	16	36	7.52941	0.444444	0.45	2	1.55556	1.51225	0.571429	0.980952	6.78141	0.847677	0.471363	2	2.0226	0	0.426401	0	1.08711
522	4	164	1326	52	7.84314	0.12368	0.52821	7	7	3.25792	0.00196078	0.117647	0.309091	0.173	13	21	5.60784	0.619048	0.642857	2	1.38095	2.25689	0.533333	0.955556	3.47508	0.57918	0.924072	2.33333	0.604471	0.77211	0.459933	0.784465	0.571772
523	4	164	1326	52	7.84314	0.12368	0.52821	7	7	3.25792	0.116078	0.215686	0.386364	0.173	27	66	10.1569	0.409091	0.452381	2	1.59091	2.69098	0.636364	0.984848	9.03666	0.821515	0.922045	2.90909	0.731925	0.92582	0.654654	0.422577	0.834523
524	4	164	1326	52	7.84314	0.12368	0.52821	7	7	3.25792	0.049085	0.137255	0.389313	0.135	17	28	6.47059	0.607143	0.609375	2	1.39286	2.66502	0.47619	0.985714	5.91828	0.845468	0.448515	2.85714	1.27475	0.353553	0	0.25	0.707107
525	4	164	1326	52	7.84314	0.12368	0.52821	7	7	3.25792	0.455556	0.235294	0.472222	0.135	24	78	11.2941	0.307692	0.388889	2	1.69231	2.10511	0.80303	0.777778	10.9303	0.910856	0.656685	2	1.91213	1.04583	0.25	0.559017	2.46221
526	4	164	1326	52	7.84314	0.12368	0.52821	7	7	3.25792	0.0517647	0.0784314	0.307229	0.135	8	10	3.76471	0.8	0.666667	2	1.2	1.51379	0.833333	1	3.81035	0.952587	0.857219	2	2.18985	1.82159	1.52256	1.63067	2.04495
527	4	164	1326	52	7.84314	0.12368	0.52821	7	7	3.25792	0	0.0980392	0.351724	0.173	9	15	4.7451	0.6	0.571429	2	1.4	1.3013	0.8	0.866667	4.51657	0.903315	0.449149	1.6	1.18019	1.16496	1.48805	1.37581	0.944911
528	4	164	1326	52	7.84314	0.12368	0.52821	7	7	3.25792	0.290065	0.0588235	0.354167	0.173	6	6	2.82353	1	1	1	1	1.29053	0.666667	1	1.86166	0.620555	1.54772	2	1.46629	1.5	0.632456	1.56525	1.24499
529	4	164	1326	52	7.84314	0.12368	0.52821	7	7	3.25792	0.00281046	0.176471	0.329032	0.135	21	45	8.35294	0.466667	0.494118	2	1.53333	2.74105	0.638889	1	7.1772	0.797467	0.524666	2.66667	0.790569	1.79409	1.1592	1.58114	0.866025
530	4	164	1326	52	7.84314	0.12368	0.52821	7	7	3.25792	0.113399	0.137255	0.351724	0.173	17	28	6.47059	0.607143	0.6	2	1.39286	1.87947	0.619048	0.990476	6.29644	0.899491	0.550645	2.85714	0.83205	0.27735	0.392232	0.693375	0.459933
531	4	164	1326	52	7.84314	0.12368	0.52821	7	7	3.25792	0	0.0784314	0.337748	0.135	9	10	3.72549	0.9	0.875	2	1.1	2.39222	0	1	2.80258	0.700645	0.613921	2.5	1.1726	1.18322	0.821584	1.07238	1.31339
532	4	164	1326	52	7.84314	0.12368	0.52821	7	7	3.25792	0.148105	0.117647	0.31677	0.135	10	21	5.72549	0.47619	0.576923	2	1.52381	0.194796	0.8	0.6	4.8129	0.802149	1.24722	1.33333	2.28674	1.1726	1.5	0.75	1.9685
533	4	164	1326	52	7.84314	0.12368	0.52821	7	7	3.25792	0	0.0980392	0.2	0.115	15	15	4.5098	1	1	1	1	1.68643	0	1	3.14681	0.629362	0.701939	4	2.22807	1.70084	1.25357	2.23607	1.89925
534	4	164	1326	52	7.84314	0.12368	0.52821	7	7	3.25792	0	0.0980392	0.2	0.115	15	15	4.5098	1	1	1	1	1.90992	0	1	4.00376	0.800752	0.488475	4	0.74162	0.547723	0.532291	0.465475	0.83666
535	4	164	1326	52	7.84314	0.12368	0.52821	7	7	3.25792	0.0752941	0.117647	0.242857	0.115	16	21	5.4902	0.761905	0.923077	2	1.2381	1.47273	0.333333	1	4.54002	0.75667	0.608177	3.33333	0.41833	0.353553	0.316228	0.724569	0.387298
536	4	164	1326	52	7.84314	0.12368	0.52821	7	7	3.25792	0.0705882	0.117647	0.241706	0.115	16	21	5.4902	0.761905	0.923077	2	1.2381	1.66056	0.333333	1	4.03414	0.672356	0.757358	3.33333	1.30703	1.51383	1.8143	2.5	3.4821
537	4	164	1326	52	7.84314	0.12368	0.52821	7	7	3.25792	0.0392157	0.0980392	0.2	0.115	15	15	4.5098	1	1	1	1	1.95326	0.4	1	3.54285	0.70857	0.746061	4	0.687184	0.552771	0.440959	0.288675	0.372678
538	4	164	1326	52	7.84314	0.12368	0.52821	7	7	3.25792	0.0423529	0.0980392	0.2	0.115	15	15	4.5098	1	1	1	1	2.13467	0.7	1	2.79759	0.559517	0.870487	4	1	0.984251	0.707107	0.75	0.586302
539	4	164	1326	52	7.84314	0.12368	0.52821	7	7	3.25792	0.270588	0.0980392	0.331169	0.135	11	15	4.66667	0.733333	0.727273	2	1.26667	2.01291	0.7	0.98	3.12822	0.625643	1.50764	2.4	2.20794	0.821584	1.63554	0.447214	1.69558
540	4	164	1326	52	7.84314	0.12368	0.52821	7	7	3.25792	0.30902	0.27451	0.439655	0.135	48	105	12.3922	0.457143	0.655689	2	1.54286	3.32542	0.659341	0.854592	12.194	0.871004	0.349169	4.85714	0.851469	1.36015	0.948683	0.974679	0.316228
541	4	164	1326	52	7.84314	0.12368	0.52821	7	7	3.25792	0.0392157	0.215686	0.351724	0.173	39	66	9.68627	0.590909	0.704453	2	1.40909	3.64637	0.345455	0.995671	8.68862	0.789875	0.465938	5.09091	1.11803	0.306186	0.25	0.353553	0.829156
542	4	164	1326	52	7.84314	0.12368	0.52821	7	7	3.25792	0	0.0980392	0.258883	0.173	14	15	4.54902	0.933333	0.923077	2	1.06667	3.27357	0.2	1	3.5483	0.709661	0.669632	3.6	0.939858	0.903696	0.465475	0.532291	0.816497
543	4	164	1326	52	7.84314	0.12368	0.52821	7	7	3.25792	0.11451	0.156863	0.326923	0.173	31	36	6.94118	0.861111	0.86631	2	1.13889	2.69404	0.821429	1	6.45244	0.806555	0.598422	5.75	1.35093	1.32288	0.447214	1.01242	0.689202
544	4	164	1326	52	7.84314	0.12368	0.52821	7	7	3.25792	0.363529	0.176471	0.366906	0.135	24	45	8.23529	0.533333	0.62069	2	1.46667	1.94029	0.5	0.994048	7.55204	0.839115	0.653944	3.33333	1.29099	0	0.408248	0.288675	2.19848
545	4	164	1326	52	7.84314	0.12368	0.52821	7	7	3.25792	0	0.196078	0.337748	0.173	39	55	8.66667	0.709091	0.770428	2	1.29091	1.96154	0	1	8.2383	0.82383	0.442542	5.8	0.944911	2.37171	0.5	1.57548	1.1726
546	4	164	1326	52	7.84314	0.12368	0.52821	7	7	3.25792	0.0945098	0.176471	0.41129	0.135	26	45	8.15686	0.577778	0.692308	2	1.42222	2.027	0.416667	0.962963	6.8751	0.7639	0.570656	3.77778	0.927961	1.05409	0.799305	0.745356	0.866025
547	4	164	1326	52	7.84314	0.12368	0.52821	7	7	3.25792	0	0.0784314	0.284916	0.173	8	10	3.76471	0.8	0.789474	2	1.2	1.42905	0	0.958333	2.93866	0.734665	0.639403	2	0.288675	0.57735	0.235702	0	0.408248
548	4	164	1326	52	7.84314	0.12368	0.52821	7	7	3.25792	0.0211765	0.196078	0.346939	0.173	38	55	8.70588	0.690909	0.768293	2	1.30909	4.38289	0.4	1	7.65115	0.765115	0.586769	5.6	1.71998	0.790569	0.73598	0.353553	1.24164
549	4	164	1326	52	7.84314	0.12368	0.52821	7	7	3.25792	0.318431	0.0784314	0.296512	0.135	6	10	3.84314	0.6	0.545455	2	1.4	0.031746	0.833333	0.777778	3.24864	0.81216	0.761931	1	0.658281	0.856349	0.258199	0.258199	0.408248
550	4	164	1326	52	7.84314	0.12368	0.52821	7	7	3.25792	0	0.0980392	0.333333	0.135	13	15	4.58824	0.866667	0.866667	2	1.13333	2.18635	0	1	3.71767	0.743534	0.563872	3.2	1.05221	0	0.906327	0.534522	0.681385
551	4	164	1326	52	7.84314	0.12368	0.52821	7	7	3.25792	0	0.156863	0.326923	0.173	28	36	7.05882	0.777778	0.835443	2	1.22222	3.29462	0	1	6.29344	0.78668	0.565493	5	2.23207	1.09381	1.91796	1.70084	1.58114
552	4	164	1326	52	7.84314	0.12368	0.52821	7	7	3.25792	0	0.156863	0.326923	0.173	31	36	6.94118	0.861111	0.86631	2	1.13889	2.5322	0.428571	1	6.21585	0.776981	0.629359	5.75	1.04447	1.08711	0.879049	0.953463	0.603023
553	4	164	1326	52	7.84314	0.12368	0.52821	7	7	3.25792	0.00745098	0.137255	0.329032	0.173	23	28	6.23529	0.821429	0.842105	2	1.17857	2.67091	0.52381	1	6.07822	0.868318	0.450121	4.57143	1.45774	0.467707	0	0.75	0.5
501	5	159	1275	51	9.96	0.124706	0.501779	7	5	2.79294	0	0.08	0.292398	0.137	10	10	3.68	1	1	1	1	1.52877	0	1	2.89621	0.724052	0.754641	3	1.09545	1	0.65192	0.774597	1.19373
502	5	159	1275	51	9.96	0.124706	0.501779	7	5	2.79294	0	0.08	0.292398	0.137	10	10	3.68	1	1	1	1	1.42439	0	1	3.36421	0.841052	0.665411	3	0.684653	0.559017	0.176777	0.467707	0.728869
503	5	159	1275	51	9.96	0.124706	0.501779	7	5	2.79294	0.112653	0.1	0.294118	0.137	13	15	4.58	0.866667	0.866667	2	1.13333	1.26597	0.3	1	3.98619	0.797237	0.725828	3.2	1.24499	0.948683	1.1619	1.1619	1.04881
504	5	159	1275	51	9.96	0.124706	0.501779	7	5	2.79294	0	0.08	0.292398	0.137	8	10	3.76	0.8	0.789474	2	1.2	1.26521	0	0.958333	3.45416	0.863539	0.604656	2	0.866025	1.13652	0.957427	0.957427	0.353553
505	5	159	1275	51	9.96	0.124706	0.501779	7	5	2.79294	0.00244898	0.1	0.294118	0.137	13	15	4.58	0.866667	0.866667	2	1.13333	3.7944	0.3	1	3.51572	0.703145	0.839279	3.2	0.981981	0	0	0	0.327327
506	5	159	1275	51	9.96	0.124706	0.501779	7	5	2.79294	0	0.04	0.289017	0.137	3	3	1.92	1	1	1	1	1.58152	0	0	1.00997	0.504986	1.1931	1	0.5	0.825723	0.476731	0.398862	1.0113
507	5	159	1275	51	9.96	0.124706	0.501779	7	5	2.79294	0.313605	0.18	0.4	0.137	21	45	8.34	0.466667	0.642857	2	1.53333	1.63503	0.75	0.981481	7.89437	0.877153	0.692855	2.66667	1.1726	1.80278	1.6298	0.866025	1.35785
508	5	159	1275	51	9.96	0.124706	0.501779	7	5	2.79294	0.153878	0.12	0.416667	0.118	10	21	5.72	0.47619	0.444444	2	1.52381	1.40391	0.8	0.866667	5.05563	0.842605	0.918945	1.33333	0.133631	0	0.944911	0	0
509	5	159	1275	51	9.96	0.124706	0.501779	7	5	2.79294	0	0.08	0.37037	0.118	7	10	3.8	0.7	0.642857	2	1.3	2.46731	0.5	0.833333	3.00546	0.751366	0.919998	1.5	1.36931	1.06066	0.935414	0.984251	1.57123
511	5	159	1275	51	9.96	0.124706	0.501779	7	5	2.79294	0.357551	0.14	0.45045	0.118	10	28	6.74	0.357143	0.3	2	1.64286	1.2798	0.857143	0.875	6.84233	0.977475	0.756536	0.857143	1.87639	1.08972	0.721688	0.381881	0.901388
512	5	159	1275	51	9.96	0.124706	0.501779	7	5	2.79294	0.0823129	0.08	0.378788	0.118	6	10	3.84	0.6	0.6	2	1.4	1.16236	0.833333	0	3.39055	0.847638	0.93089	1	1.07417	0.339683	1.14354	0.537086	1.03775
514	5	159	1275	51	9.96	0.124706	0.501779	7	5	2.79294	0	0.06	0.35461	0.118	4	6	2.9	0.666667	0.6	2	1.33333	0.960136	1	0	2.27885	0.759615	0.93357	0.666667	0.901388	0.645497	0.322749	0.204124	1.06066
516	5	159	1275	51	9.96	0.124706	0.501779	7	5	2.79294	0	0.1	0.344828	0.098	9	15	4.74	0.6	0.571429	2	1.4	1.17206	0.5	0.866667	3.84887	0.769775	0.669612	1.6	0.930261	0.588348	0.339683	0.480384	0.196116
518	5	159	1275	51	9.96	0.124706	0.501779	7	5	2.79294	0.04	0.06	0.299401	0.098	3	6	2.94	0.5	0	2	1.5	1	1		3	1	0.446429	0	1.94936	1.01653	0.67082	0.532291	1.1619
519	5	159	1275	51	9.96	0.124706	0.501779	7	5	2.79294	0.188571	0.1	0.337838	0.098	7	15	4.82	0.466667	0.4	2	1.53333	1.1943	0.9	0.777778	3.23072	0.646144	1.3856	0.8	0.763763	0.721688	0.540062	1.19024	0.540062
520	5	159	1275	51	9.96	0.124706	0.501779	7	5	2.79294	0	0.1	0.406504	0.098	7	15	4.82	0.466667	0.4	2	1.53333	1.20033	0.8	0.777778	3.61714	0.723428	0.935235	0.8	0.721688	0.204124	0.381881	0.661438	0.866025
521	5	159	1275	51	9.96	0.124706	0.501779	7	5	2.79294	0	0.08	0.326797	0.157	6	10	3.84	0.6	0.545455	2	1.4	0.963418	1	0.777778	3.2216	0.805399	1.15066	1	2.06706	2.0226	0.852803	1.77098	1.066
522	5	159	1275	51	9.96	0.124706	0.501779	7	5	2.79294	0.203946	0.12	0.434783	0.137	7	21	5.84	0.333333	0.176471	2	1.66667	0.871094	0.933333	0	5.58445	0.930742	0.548979	0.333333	0.223607	0	1.47479	0	0.851469
523	5	159	1275	51	9.96	0.124706	0.501779	7	5	2.79294	0	0.08	0.344828	0.098	6	10	3.84	0.6	0.545455	2	1.4	0.900834	0.666667	0.777778	2.99149	0.747873	0.812526	1	0.603023	0.768706	0.722999	0.866025	0.738549
524	5	159	1275	51	9.96	0.124706	0.501779	7	5	2.79294	0	0.1	0.322581	0.157	8	15	4.78	0.533333	0.5	2	1.46667	1.568	0.4	0.833333	4.79391	0.958782	0.523692	1.2	0.917011	0.917011	0.953463	1.09752	0.879049
525	5	159	1275	51	9.96	0.124706	0.501779	7	5	2.79294	0	0.18	0.434783	0.137	18	45	8.46	0.4	0.575342	2	1.6	2.77243	0.972222	0.714286	6.69416	0.743796	0.672625	2	1.30171	0.726483	0.912871	0.5	0.645497
526	5	159	1275	51	9.96	0.124706	0.501779	7	5	2.79294	0.259864	0.14	0.384615	0.157	11	28	6.7	0.392857	0.375	2	1.60714	1.95325	0.761905	0.866667	6.00349	0.857641	0.855702	1.14286	3.29773	0.978945	0.866025	1.44338	1.91485
527	5	159	1275	51	9.96	0.124706	0.501779	7	5	2.79294	0	0.04	0.294118	0.157	3	3	1.92	1	1	1	1	1.33654	1	0	1	0.5	1.37075	1	2.20322	1.1547	1.14564	1.22474	1.88193
528	5	159	1275	51	9.96	0.124706	0.501779	7	5	2.79294	0.0791837	0.06	0.280899	0.157	4	6	2.9	0.666667	0.6	2	1.33333	0.727778	1	0	2.72727	0.909091	0.67546	0.666667	0.921954	1.06066	1.80278	2.16795	1.36015
529	5	159	1275	51	9.96	0.124706	0.501779	7	5	2.79294	0	0.06	0.306748	0.157	4	6	2.9	0.666667	0.6	2	1.33333	1.32915	0.666667	0	2.98287	0.994291	0.708336	0.666667	2.0702	1.21008	1.36277	0.823754	1.75255
530	5	159	1275	51	9.96	0.124706	0.501779	7	5	2.79294	0	0.1	0.326797	0.157	8	15	4.78	0.533333	0.5	2	1.46667	0.888739	0.9	0.833333	4.45044	0.890087	0.536843	1.2	0.935414	0.83666	0.935414	1.29422	1.14018
531	5	159	1275	51	9.96	0.124706	0.501779	7	5	2.79294	0.04	0.12	0.378788	0.118	8	21	5.8	0.380952	0.3	2	1.61905	1.50794	0.8	0.777778	5.34825	0.891376	0.451761	0.666667	0.377964	0.327327	0.327327	0.377964	0.755929
532	5	159	1275	51	9.96	0.124706	0.501779	7	5	2.79294	0.250612	0.1	0.384615	0.157	6	15	4.86	0.4	0.25	2	1.6	1.70534	0.9	0	4.0344	0.806881	0.941076	0.4	1.39642	0.316228	2.03715	0.866025	1.44049
533	5	159	1275	51	9.96	0.124706	0.501779	7	5	2.79294	0.0383673	0.12	0.364964	0.118	16	21	5.48	0.761905	0.923077	2	1.2381	2.51017	0.333333	1	4.7195	0.786583	0.49786	3.33333	2.58052	1.31426	0.522233	0.301511	1.25227
534	5	159	1275	51	9.96	0.124706	0.501779	7	5	2.79294	0	0.1	0.289017	0.118	15	15	4.5	1	1	1	1	2.59571	0	1	3.22411	0.644822	0.589457	4	2.20085	1.45774	2.85591	2.18661	2.09911
535	5	159	1275	51	9.96	0.124706	0.501779	7	5	2.79294	0.0416327	0.1	0.289017	0.118	15	15	4.5	1	1	1	1	2.97827	0.6	1	2.12532	0.425063	1.0929	4	0.917011	0.797724	0.543557	0.476731	0.738549
536	5	159	1275	51	9.96	0.124706	0.501779	7	5	2.79294	0	0.1	0.289017	0.118	15	15	4.5	1	1	1	1	1.6984	0	1	2.9107	0.58214	0.923028	4	0.25	0.25	0.395285	0.5	0.918559
537	5	159	1275	51	9.96	0.124706	0.501779	7	5	2.79294	0.108571	0.12	0.342466	0.118	16	21	5.48	0.761905	0.923077	2	1.2381	2.26816	0.333333	1	3.30121	0.550201	0.970767	3.33333	1.78536	0.829156	1.03078	1.25	1.03078
538	5	159	1275	51	9.96	0.124706	0.501779	7	5	2.79294	0.0195918	0.1	0.289017	0.118	15	15	4.5	1	1	1	1	2.69038	0.4	1	2.63152	0.526304	1.0174	4	2.34521	0.433013	0.559017	0.433013	2.136
539	5	159	1275	51	9.96	0.124706	0.501779	7	5	2.79294	0.0771429	0.12	0.406504	0.137	17	21	5.44	0.809524	0.794118	2	1.19048	2.95065	0.6	1	4.88862	0.81477	0.756493	3.66667	1.0155	0.353553	0.467707	0.661438	1.06066
540	5	159	1275	51	9.96	0.124706	0.501779	7	5	2.79294	0.0432653	0.2	0.442478	0.137	40	55	8.6	0.727273	0.761364	2	1.27273	3.93006	0.2	1	8.85393	0.885393	0.397318	6	1.91213	0.984251	1.1592	1.58114	1.13192
541	5	159	1275	51	9.96	0.124706	0.501779	7	5	2.79294	0.376599	0.3	0.526316	0.235	55	120	13.1	0.458333	0.65035	2	1.54167	3.08264	0.385714	1	11.7312	0.782078	0.487649	5.33333	1.04447	1.53741	0.722999	1.08711	0.583874
542	5	159	1275	51	9.96	0.124706	0.501779	7	5	2.79294	0.239184	0.16	0.420168	0.235	32	36	6.88	0.888889	0.9	2	1.11111	2.726	0.25	1	7.25637	0.907047	0.44237	6	0	0	0	0	0
543	5	159	1275	51	9.96	0.124706	0.501779	7	5	2.79294	0.0794558	0.2	0.4	0.235	39	55	8.64	0.709091	0.786517	2	1.29091	2.56867	0.8	0.997778	7.78222	0.778222	0.563636	5.8	1.24316	0.953463	0.5	0.261116	0.543557
544	5	159	1275	51	9.96	0.124706	0.501779	7	5	2.79294	0	0.08	0.37594	0.137	10	10	3.68	1	1	1	1	2.85379	0	1	3.11385	0.778462	0.618579	3	0.316228	0.447214	0.758288	0.41833	0.316228
545	5	159	1275	51	9.96	0.124706	0.501779	7	5	2.79294	0.217415	0.32	0.49505	0.235	58	136	14	0.426471	0.646444	2	1.57353	2.12605	0.458333	0.997114	13.4266	0.839164	0.465876	5.25	1.53659	1.05409	0.745356	0.745356	1.44338
546	5	159	1275	51	9.96	0.124706	0.501779	7	5	2.79294	0	0.24	0.45045	0.235	55	78	10.04	0.705128	0.766968	2	1.29487	2.975	0.0909091	1	9.79939	0.816615	0.386222	7.16667	1.3568	0.6742	0.603023	1.446	0.811844
547	5	159	1275	51	9.96	0.124706	0.501779	7	5	2.79294	0.0919728	0.16	0.403226	0.235	28	36	7.04	0.777778	0.849057	2	1.22222	1.74504	0.571429	0.995536	5.48929	0.686162	0.690346	5	1.30703	1.14564	1.07044	1.08972	1.33853
548	5	159	1275	51	9.96	0.124706	0.501779	7	5	2.79294	0.28966	0.3	0.490196	0.235	59	120	12.94	0.491667	0.684318	2	1.50833	3.0479	0.252381	0.99615	12.8083	0.853887	0.324726	5.86667	0.204124	0.288675	0.288675	0	0.204124
549	5	159	1275	51	9.96	0.124706	0.501779	7	5	2.79294	0.0387755	0.12	0.387597	0.137	16	21	5.48	0.761905	0.75	2	1.2381	1.35667	0.333333	1	4.56797	0.761329	0.787959	3.33333	0.866025	0.799305	1.17851	0.408248	0.763763
550	5	159	1275	51	9.96	0.124706	0.501779	7	5	2.79294	0.476054	0.22	0.446429	0.137	37	66	9.74	0.560606	0.678261	2	1.43939	2.15427	0.6	1	9.31829	0.847117	0.507862	4.72727	0.381881	0.540062	0.204124	0.204124	0.478714
551	5	159	1275	51	9.96	0.124706	0.501779	7	5	2.79294	0	0.04	0.367647	0.235	3	3	1.92	1	1	1	1	0.983216	1	0	1	0.5	1.70966	1	0.763763	0.288675	1.27475	1.22474	0.288675
552	5	159	1275	51	9.96	0.124706	0.501779	7	5	2.79294	0.104626	0.18	0.42735	0.235	36	45	7.74	0.8	0.848101	2	1.2	3.65338	0.305556	1	5.21082	0.57898	0.745818	6	2.21736	1.97906	1.76777	2.10159	1.06066
553	5	159	1275	51	9.96	0.124706	0.501779	7	5	2.79294	0.151429	0.26	0.438596	0.235	57	91	10.98	0.626374	0.713333	2	1.37363	3.19062	0.666667	1	11.0075	0.84673	0.632284	6.76923	1.65076	0.790569	0	0.806226	0.632456
554	5	159	1275	51	9.96	0.124706	0.501779	7	5	2.79294	0	0.04	0.333333	0.235	3	3	1.92	1	1	1	1	0.859296	1	0	1	0.5	1.86232	1	1.83225	0.626783	0.823754	0.327327	1.40153
555	5	159	1275	51	9.96	0.124706	0.501779	7	5	2.79294	0	0.1	0.381679	0.235	15	15	4.5	1	1	1	1	2.38193	0.4	1	2.78433	0.556867	1.05893	4	0.950708	0.240192	0.27735	0.196116	0.930261
501	6	190	1326	52	5.80392	0.143288	0.562369	6	5	2.70437	0	0.0784314	0.322785	0.135	7	10	3.80392	0.7	0.642857	2	1.3	1.34871	0.5	0.833333	2.84144	0.71036	0.844574	1.5	1.44914	1.18322	0	0.974679	1.68819
502	6	190	1326	52	5.80392	0.143288	0.562369	6	5	2.70437	0	0.0980392	0.322785	0.135	11	15	4.66667	0.733333	0.677419	2	1.26667	2.27197	0.6	1	3.2009	0.64018	0.834416	2.4	0.880341	0.866025	1.09545	0.806226	0.821584
503	6	190	1326	52	5.80392	0.143288	0.562369	6	5	2.70437	0.0768627	0.117647	0.389313	0.135	10	21	5.72549	0.47619	0.461538	2	1.52381	0.83512	0.933333	0.866667	5.35646	0.892743	0.690753	1.33333	1.11803	0	0	0	0
504	6	190	1326	52	5.80392	0.143288	0.562369	6	5	2.70437	0.162353	0.117647	0.404762	0.135	13	21	5.60784	0.619048	0.613636	2	1.38095	1.94569	0.6	0.977778	4.28728	0.714546	0.702138	2.33333	0.426401	1.12815	0.5	0.426401	0.768706
505	6	190	1326	52	5.80392	0.143288	0.562369	6	5	2.70437	0	0.137255	0.408	0.135	17	28	6.47059	0.607143	0.6	2	1.39286	1.90651	0.190476	0.990476	5.36013	0.765733	0.613806	2.85714	1.32961	1.5411	1	1.42051	1.02644
506	6	190	1326	52	5.80392	0.143288	0.562369	6	5	2.70437	0.0392157	0.0784314	0.298246	0.135	9	10	3.72549	0.9	0.875	2	1.1	1.07775	1	1	2.19915	0.549787	0.999531	2.5	0	0.204124	0.204124	0.204124	0.935414
507	6	190	1326	52	5.80392	0.143288	0.562369	6	5	2.70437	0.0768627	0.117647	0.349315	0.135	14	21	5.56863	0.666667	0.702128	2	1.33333	1.3449	0.733333	0.972222	3.81177	0.635294	0.875081	2.66667	1.77169	0.897527	1.36423	0.942809	2.06155
508	6	190	1326	52	5.80392	0.143288	0.562369	6	5	2.70437	0.0577778	0.117647	0.389313	0.096	10	21	5.72549	0.47619	0.535714	2	1.52381	1.00723	0.6	0.958333	5.02443	0.837405	0.730163	1.33333	2.22673	0.912871	0.456435	0.353553	1.5411
509	6	190	1326	52	5.80392	0.143288	0.562369	6	5	2.70437	0.16183	0.0980392	0.386364	0.096	10	15	4.70588	0.666667	0.692308	2	1.33333	3.16662	0.4	0.933333	3.96019	0.792037	0.941543	2	1.36515	1.18705	2.01133	0.977008	1.23399
510	6	190	1326	52	5.80392	0.143288	0.562369	6	5	2.70437	0.0392157	0.0784314	0.331169	0.096	6	10	3.84314	0.6	0.6	2	1.4	1.3411	0.833333	0	3.80909	0.952273	0.660616	1	0.658281	0.695222	0.68313	0.939858	0.939858
511	6	190	1326	52	5.80392	0.143288	0.562369	6	5	2.70437	0.101046	0.0980392	0.344595	0.096	9	15	4.7451	0.6	0.652174	2	1.4	2.54474	0.7	0.958333	3.12533	0.625066	0.950144	1.6	1.2145	0.806226	0.724569	0.41833	0.908295
512	6	190	1326	52	5.80392	0.143288	0.562369	6	5	2.70437	0.130065	0.0784314	0.326923	0.096	8	10	3.76471	0.8	0.789474	2	1.2	0.895638	1	0.958333	2.98037	0.745093	1.23985	2	1.33463	1	0.306186	0.25	1.11803
516	6	190	1326	52	5.80392	0.143288	0.562369	6	5	2.70437	0.0392157	0.117647	0.372263	0.288	16	21	5.4902	0.761905	0.75	2	1.2381	1.75108	0.533333	1	4.68476	0.780793	0.718881	3.33333	1.83485	1.26491	0.795822	0.816497	0.866025
517	6	190	1326	52	5.80392	0.143288	0.562369	6	5	2.70437	0.000784314	0.0784314	0.344595	0.288	9	10	3.72549	0.9	0.875	2	1.1	1.60931	0.833333	1	2.18883	0.547207	1.06663	2.5	1.25167	0.483046	0.894427	1.25831	1.11056
518	6	190	1326	52	5.80392	0.143288	0.562369	6	5	2.70437	0	0.0392157	0.31875	0.288	3	3	1.92157	1	1	1	1	0.939873	1	0	1	0.5	1.74477	1	1.04083	0	0	0	0.288675
519	6	190	1326	52	5.80392	0.143288	0.562369	6	5	2.70437	0.0585621	0.156863	0.389313	0.288	19	36	7.41176	0.527778	0.607595	2	1.47222	1.22222	0.607143	0.990476	6.50668	0.813335	0.703315	2.75	0.692219	0.456435	0	0.204124	0.75
520	6	190	1326	52	5.80392	0.143288	0.562369	6	5	2.70437	0	0.137255	0.375	0.288	20	28	6.35294	0.714286	0.741176	2	1.28571	3.62335	0.428571	1	5.46602	0.78086	0.562986	3.71429	1.06518	0.5	0.240192	0	0.77211
521	6	190	1326	52	5.80392	0.143288	0.562369	6	5	2.70437	0.0690196	0.117647	0.364286	0.288	14	21	5.56863	0.666667	0.652174	2	1.33333	2.28604	0.733333	0.972222	4.64112	0.773519	0.517758	2.66667	1.01905	0.808608	1.16024	0.898717	0.588348
522	6	190	1326	52	5.80392	0.143288	0.562369	6	5	2.70437	0.0768627	0.117647	0.372263	0.288	17	21	5.45098	0.809524	0.794118	2	1.19048	3.9151	0.733333	1	4.29157	0.715262	0.730121	3.66667	1.11803	0.795822	0.82664	0.752773	0.718795
523	6	190	1326	52	5.80392	0.143288	0.562369	6	5	2.70437	0.291634	0.235294	0.447368	0.288	28	78	11.1373	0.358974	0.470149	2	1.64103	1.99963	0.5	0.819444	11.5397	0.961644	0.459358	2.66667	1.5	0.408248	1.51383	0.288675	1.36931
524	6	190	1326	52	5.80392	0.143288	0.562369	6	5	2.70437	0.0101961	0.117647	0.408	0.288	13	21	5.60784	0.619048	0.615385	2	1.38095	2.55357	0.733333	1	4.6166	0.769434	0.597174	2.33333	0.707107	0.889757	2.05142	1.60728	0.645497
525	6	190	1326	52	5.80392	0.143288	0.562369	6	5	2.70437	0.625621	0.235294	0.515152	0.154	26	78	11.2157	0.333333	0.5	2	1.66667	2.64885	0.954545	0.954545	10.065	0.838753	0.727292	2.33333	1.91288	1.0113	1.11803	1.48477	1.88294
526	6	190	1326	52	5.80392	0.143288	0.562369	6	5	2.70437	0.0372549	0.156863	0.421488	0.288	21	36	7.33333	0.583333	0.627907	2	1.41667	2.77839	0.392857	1	6.13363	0.766704	0.743971	3.25	1.22474	0.866025	0.841625	0.353553	0.989529
527	6	190	1326	52	5.80392	0.143288	0.562369	6	5	2.70437	0	0.0588235	0.359155	0.288	5	6	2.86275	0.833333	0.75	2	1.16667	1.79264	0	0.777778	2.53037	0.843455	0.554503	1.33333	1.32288	0.353553	0.763763	0.408248	1.45774
528	6	190	1326	52	5.80392	0.143288	0.562369	6	5	2.70437	0.0657516	0.0980392	0.421488	0.288	9	15	4.7451	0.6	0.545455	2	1.4	1.4773	0.8	0.866667	4.41212	0.882423	0.658012	1.6	1.34629	0.803638	0.707107	0.629153	1.19024
529	6	190	1326	52	5.80392	0.143288	0.562369	6	5	2.70437	0.0427451	0.137255	0.386364	0.288	13	28	6.62745	0.464286	0.512195	2	1.53571	1.61658	0.714286	0.916667	6.27509	0.896442	0.461417	1.71429	0.372678	0.471405	0.288675	0.666667	0.333333
530	6	190	1326	52	5.80392	0.143288	0.562369	6	5	2.70437	0.173333	0.156863	0.41129	0.288	21	36	7.33333	0.583333	0.62069	2	1.41667	1.55809	0.607143	0.9875	7.1047	0.888088	0.783652	3.25	0.963624	0.267261	1.89925	0.267261	2.29907
531	6	190	1326	52	5.80392	0.143288	0.562369	6	5	2.70437	0.00588235	0.0980392	0.408	0.154	8	15	4.78431	0.533333	0.5	2	1.46667	0.893875	0.7	0.833333	4.31294	0.862589	0.783015	1.2	2.09165	0.918559	0.306186	1	1.55121
532	6	190	1326	52	5.80392	0.143288	0.562369	6	5	2.70437	0.0705882	0.196078	0.443478	0.288	20	55	9.41176	0.363636	0.477273	2	1.63636	1.27082	0.377778	0.9375	9.40351	0.940351	0.448823	2	1.66833	1.41421	1.85293	1.45488	1.79815
533	6	190	1326	52	5.80392	0.143288	0.562369	6	5	2.70437	0	0.0980392	0.284916	0.115	15	15	4.5098	1	1	1	1	3.39761	0	1	2.60282	0.520565	1.25553	4	0.707107	0.781736	0.440959	0.957427	0.957427
534	6	190	1326	52	5.80392	0.143288	0.562369	6	5	2.70437	0	0.117647	0.31677	0.115	16	21	5.4902	0.761905	0.923077	2	1.2381	3.16346	0.333333	1	4.04712	0.67452	0.822334	3.33333	0.707107	0.25	0	0.176777	0.176777
535	6	190	1326	52	5.80392	0.143288	0.562369	6	5	2.70437	0.068366	0.117647	0.293103	0.115	16	21	5.4902	0.761905	0.923077	2	1.2381	3.3612	0.366667	1	3.81319	0.635532	0.730124	3.33333	2.13892	0	1.24499	1.15109	2.03715
536	6	190	1326	52	5.80392	0.143288	0.562369	6	5	2.70437	0.0545098	0.137255	0.335526	0.115	18	28	6.43137	0.642857	0.863014	2	1.35714	2.04433	0.738095	0.714286	4.91552	0.702217	1.0272	3.14286	1.5	0.387298	0.223607	0.223607	0.67082
537	6	190	1326	52	5.80392	0.143288	0.562369	6	5	2.70437	0.0484967	0.117647	0.331169	0.115	16	21	5.4902	0.761905	0.923077	2	1.2381	2.1064	0.466667	1	4.48212	0.74702	0.806675	3.33333	0.777282	0.288675	0.433013	0.912871	0.816497
538	6	190	1326	52	5.80392	0.143288	0.562369	6	5	2.70437	0.0329412	0.0980392	0.284916	0.115	15	15	4.5098	1	1	1	1	2.31729	0.1	1	3.57657	0.715315	0.8087	4	2.12132	0.986013	2	1.69967	1.11803
539	6	190	1326	52	5.80392	0.143288	0.562369	6	5	2.70437	0	0.0784314	0.322785	0.154	9	10	3.72549	0.9	0.875	2	1.1	1.97493	0	1	2.34279	0.585698	0.904735	2.5	1.5411	1.88509	1.32961	0.886405	0.845154
540	6	190	1326	52	5.80392	0.143288	0.562369	6	5	2.70437	0.173856	0.235294	0.447368	0.154	47	78	10.3922	0.602564	0.792614	2	1.39744	2.55772	0.439394	0.996753	11.2218	0.93515	0.354018	5.83333	0.67082	0.591608	0.316228	0.83666	0.921954
541	6	190	1326	52	5.80392	0.143288	0.562369	6	5	2.70437	0	0.254902	0.451327	0.212	65	91	10.7059	0.714286	0.796552	2	1.28571	2.71044	0	1	11.1712	0.859325	0.347627	8	1.04083	0.866025	0.408248	0.408248	1.11803
542	6	190	1326	52	5.80392	0.143288	0.562369	6	5	2.70437	0.0392157	0.117647	0.324841	0.212	20	21	5.33333	0.952381	0.947368	2	1.04762	2.84668	0.333333	1	4.43396	0.738993	0.581655	4.66667	1.16496	0.597614	0.597614	0.597614	0.801784
543	6	190	1326	52	5.80392	0.143288	0.562369	6	5	2.70437	0	0.254902	0.41129	0.212	67	91	10.6275	0.736264	0.794118	2	1.26374	4.75554	0.128205	1	10.1993	0.78456	0.427786	8.30769	0.816497	0.726483	0.440959	0.726483	1.06719
544	6	190	1326	52	5.80392	0.143288	0.562369	6	5	2.70437	0.0109804	0.117647	0.342282	0.154	15	21	5.52941	0.714286	0.692308	2	1.28571	1.56241	0.533333	1	4.2188	0.703134	1.10748	3	2.42186	1.35873	0.438529	0.83205	1.36579
545	6	190	1326	52	5.80392	0.143288	0.562369	6	5	2.70437	0.131765	0.235294	0.404762	0.212	38	78	10.7451	0.487179	0.798283	2	1.51282	1.38568	0.681818	0.972222	9.56335	0.796946	0.561659	4.33333	1.91288	1.19659	1.55943	1.49241	1.0113
546	6	190	1326	52	5.80392	0.143288	0.562369	6	5	2.70437	0.085098	0.196078	0.455357	0.154	38	55	8.70588	0.690909	0.832031	2	1.30909	2.1822	0.2	1	7.68822	0.768822	0.888607	5.6	0.53033	0.176777	0.728869	0.306186	0.707107
547	6	190	1326	52	5.80392	0.143288	0.562369	6	5	2.70437	0.37634	0.235294	0.389313	0.212	54	78	10.1176	0.692308	0.819444	2	1.30769	3.75096	0.80303	1	9.17649	0.764707	0.624005	7	1.11002	0.46291	1.32961	0.481812	0.517549
548	6	190	1326	52	5.80392	0.143288	0.562369	6	5	2.70437	0.0886275	0.254902	0.41129	0.212	65	91	10.7059	0.714286	0.786207	2	1.28571	2.88542	0.128205	1	10.6531	0.819465	0.375695	8	0.438529	0.679366	0.196116	0.588348	0.808608
549	6	190	1326	52	5.80392	0.143288	0.562369	6	5	2.70437	0	0.0980392	0.349315	0.154	10	15	4.70588	0.666667	0.666667	2	1.33333	0.955505	0.9	0.933333	2.99249	0.598498	0.936959	2	0.942809	0	0.600925	0.166667	0.471405
550	6	190	1326	52	5.80392	0.143288	0.562369	6	5	2.70437	0.427843	0.196078	0.421488	0.154	35	55	8.82353	0.636364	0.73913	2	1.36364	2.19107	0.633333	1	8.27299	0.827299	0.423924	5	1.57548	1.38229	1.14174	1.70608	1.21743
551	6	190	1326	52	5.80392	0.143288	0.562369	6	5	2.70437	0	0.196078	0.377778	0.212	47	55	8.35294	0.854545	0.880435	2	1.14545	3.59563	0	1	6.87	0.687	0.45227	7.4	1.19024	1.1726	0.612372	0.853913	0.853913
552	6	190	1326	52	5.80392	0.143288	0.562369	6	5	2.70437	0	0.137255	0.346939	0.212	26	28	6.11765	0.928571	0.931034	2	1.07143	2.69203	0.47619	1	4.84365	0.69195	0.52425	5.42857	1.5	1.11803	0	1.14261	0.687184
553	6	190	1326	52	5.80392	0.143288	0.562369	6	5	2.70437	0	0.215686	0.380597	0.212	54	66	9.09804	0.818182	0.844789	2	1.18182	2.31857	0.545455	1	8.59616	0.781469	0.460584	7.81818	1.62019	0.707107	0.612372	1.75	1.34629
554	6	190	1326	52	5.80392	0.143288	0.562369	6	5	2.70437	0.0945098	0.235294	0.408	0.212	61	78	9.84314	0.782051	0.818182	2	1.21795	2.29828	0.348485	1	9.88064	0.823386	0.421486	8.16667	1.03078	1.82859	1.34629	1.5411	0.770552
555	6	190	1326	52	5.80392	0.143288	0.562369	6	5	2.70437	0.129542	0.235294	0.447368	0.212	54	78	10.1176	0.692308	0.812081	2	1.30769	2.68155	0.272727	1	9.57141	0.797617	0.450532	7	1.14018	1.18322	0.387298	0.316228	0.632456

## Sheet: Variable Distributions
mean			0.0797939					mean			0.137449					mean			0.378247
variance			0.0133783					variance			0.00385512					variance			0.00411089
standard deviation			0.115665					standard deviation			0.0620896					standard deviation			0.0641162
skew			2.03901					skew			0.738806					skew			-0.011327
kurtosis			7.08645					kurtosis			3.14636					kurtosis			2.95958
mean			0.174612					mean			20.1889					mean			5.52663
variance			0.00463121					variance			265.271					variance			7.99652
standard deviation			0.068053					standard deviation			16.2872					standard deviation			2.82781
skew			0.716661					skew			1.63368					skew			0.781996
kurtosis			2.62445					kurtosis			5.59319					kurtosis			3.2465
mean			32.1108					mean			0.687723					mean			1.31228
variance			754.942					variance			0.0339949					variance			0.0339949
standard deviation			27.4762					standard deviation			0.184377					standard deviation			0.184377
skew			1.62565					skew			0.10921					skew			-0.10921
kurtosis			5.63014					kurtosis			2.28917					kurtosis			2.28917
mean			6.23275					mean			0.522245					mean			0.713718
variance			6.81941					variance			0.0927197					variance			0.0471935
standard deviation			2.6114					standard deviation			0.304499					standard deviation			0.217241
skew			0.621963					skew			-0.214391					skew			-1.16066
kurtosis			3.0192					kurtosis			2.05915					kurtosis			4.94646
mean			0.784485					mean			2.14688					mean			0.751715
variance			0.0152441					variance			1.14972					variance			0.0887697
standard deviation			0.123467					standard deviation			1.07225					standard deviation			0.297942
skew			-0.791368					skew			1.43398					skew			1.41078
kurtosis			3.71462					kurtosis			7.16729					kurtosis			5.34189
mean			3.18814					mean			0.828943					mean			1.22838
variance			3.93005					variance			0.177774					variance			0.345257
standard deviation			1.98243					standard deviation			0.421632					standard deviation			0.587586
skew			0.815287					skew			-3.155					skew			0.722045
kurtosis			3.27844					kurtosis			12.6572					kurtosis			4.14035
mean			0.839982					mean			0.803786					mean			0.804191
variance			0.231329					variance			0.241863					variance			0.251188
standard deviation			0.480967					standard deviation			0.491796					standard deviation			0.501186
skew			0.399176					skew			0.788706					skew			0.663137
kurtosis			2.98279					kurtosis			3.77364					kurtosis			3.17533
mean			0.990373
variance			0.259676
standard deviation			0.509584
skew			1.14153
kurtosis			5.63877
